# Supplementary material for: Randomized controlled multicentre study of albumin replacement therapy in septic shock (ARISS): protocol for a randomized controlled trial
Source: Trials. 2020 Dec 7;21:1002. doi: 10.1186/s13063-020-04921-y (PMC7720035; doi:10.1186/s13063-020-04921-y)
Supplement: Supplementary file 1 — Additional file 1. [file 13063_2020_4921_MOESM1_ESM.zip]

Archive with 2 entries (2 files):
- Appendix2R0.pdf
- Patient_information_EnglishR0.doc
